# Supplementary material for: Effects of Hemin and Nitrite on Intestinal Tumorigenesis in the A/J Min/+ Mouse Model
Source: PLoS One. 2015 Apr 2;10(4):e0122880. doi: 10.1371/journal.pone.0122880 (PMC4383626; doi:10.1371/journal.pone.0122880)
Supplement: S1 Data — (XLSX) [file pone.0122880.s001.xlsx]

## Sheet: Number and load
Animal#	Age in weeks	Gender	Genotype	Experimental group	Small intestine - section1	Small intestine - section2	Small intestine - section3	Total # of lesions, small intestine	Tumor load, small intetine	Flat ACF, colon	Tumors, colon	Total # of lesions, colon	Load of flat ACF	Tumor load	Combined tumor load, colon	Weight at termination (g)
1	11	M	Min	1	0	1	15	16	10.5013	16	3	19	0.635359	5.40374	6.0391	20.1
2	11	M	Min	1	0	1	8	9	3.6895	4	0	4	0.193306	0	0.193306	27.3
3	11	F	Min	1	0	2	21	23	10.7879	10	0	10	0.186438	0	0.186438	20.1
4	11	F	Min	1	0	4	23	27	7.94616	7	1	8	0.112844	1.5386	1.65144	19.5
5	11	F	Min	1	0	1	21	22	9.22375	8	2	10	0.167794	3.8882	4.056	19.4
6	11	F	Min	1	0	4	32	36	19.4425	6	0	6	0.124128	0	0.124128	20.9
7	11	M	Min	1	0	4	23	27	13.6767	10	3	13	0.351287	6.93008	7.28137	17.4
8	11	F	Min	1	0	4	25	29	9.66531	8	1	9	0.318416	0.824741	1.14316	21.3
9	11	F	Min	1	0	4	19	23	9.34346	6	0	6	0.0961625	0	0.0961625	22.6
10	11	M	Min	1	0	3	19	22	11.1293	11	3	14	0.151113	4.63346	4.78458	22
11	11	M	Min	1	0	2	7	9	4.4902	7	3	10	0.114806	9.87383	9.98863	17.1
12	11	F	Min	1	0	0	19	19	9.6241	6	0	6	0.146206	0	0.146206	20.7
13	11	F	Min	1	0	3	9	12	5.91498	10	0	10	0.493569	0	0.493569	21.9
14	11	F	Min	1	0	1	20	21	7.86178	3	0	3	0.0495531	0	0.0495531	17
15	11	F	Min	1	2	10	15	27	10.6524	11	1	12	0.357175	0.785	1.14217	23.2
16	11	M	Min	1	0	2	21	23	12.0321	8	1	9	0.410162	0.441563	0.851725	20.8
17	11	M	Min	1	0	2	13	15	8.69388	7	1	8	0.118241	6.48852	6.60676	21.3
18	11	M	Min	1	1	2	25	28	10.7996	8	1	9	0.284072	0.5024	0.786472	25.1
19	11	M	Min	1	0	1	12	13	5.48519	5	1	6	0.450394	5.93656	6.38696	22.6
20	11	M	Min	1	0	4	26	30	13.4941	1	1	2	0.0314	0.708462	0.739862	21.3
21	11	M	Min	2	0	0	11	11	6.24664	6	1	7	0.0333625	3.14	3.17336	21.5
22	11	M	Min	2	0	0	12	12	4.69037	8	2	10	0.348834	0.951812	1.30065	23.4
23	11	F	Min	2	0	0	17	17	7.7087	2	0	2	0.0726125	0	0.0726125	23.8
24	11	F	Min	2	0	2	16	18	8.90386	2	0	2	0.00637813	0	0.00637813	22.9
25	11	F	Min	2	0	3	25	28	20.2491	10	0	10	0.123638	0	0.123638	23.8
26	11	M	Min	2	0	2	18	20	15.5548	4	0	4	0.0780094	0	0.0780094	22.1
27	10	F	Min	2	0	2	28	30	12.087	7	1	8	0.273769	1.22656	1.50033	22
28	11	F	Min	2	0	0	13	13	5.23595	1	0	1	0.1256	0	0.1256	23.7
29	11	F	Min	2	0	2	17	19	8.1012	1	0	1	0.0019625	0	0.0019625	26.3
30	11	F	Min	2	1	2	21	24	18.7615	1	0	1	0.0019625	0	0.0019625	19.2
31	11	F	Min	2	2	4	33	39	32.4323	4	2	6	0.0299281	1.40613	1.43606	22.2
32	11	M	Min	2	2	2	22	26	20.2138	2	2	4	0.0726125	3.61885	3.69146	16.6
33	11	M	Min	2	0	1	21	22	14.4597	2	0	2	0.135903	0	0.135903	25.8
34	11	M	Min	2	0	6	12	18	6.49784	4	0	4	0.0574031	0	0.0574031	19.7
35	11	M	Min	2	1	4	31	36	22.8317	6	0	6	0.0495531	0	0.0495531	25.6
36	11	M	Min	2	0	2	17	19	7.37704	3	1	4	0.0240406	0.993516	1.01756	22
37	11	M	Min	2	0	2	11	13	7.77739	5	2	7	0.103522	3.11105	3.21457	18.7
38	11	M	Min	2	1	3	16	20	12.4128	2	0	2	0.003925	0	0.003925	20.9
39	11	F	Min	2	0	6	23	29	21.5188	3	1	4	0.267881	6.48852	6.7564	21.3
40	11	F	Min	2	0	5	19	24	13.3293	3	0	3	0.011775	0	0.011775	21.3
41	11	F	Min	2	0	2	43	45	37.5956	2	0	2	0.0098125	0	0.0098125	20.6
42	11	F	Min	3	1	2	24	27	18.946	2	0	2	0.003925	0	0.003925	21.9
43	11	M	Min	3	0	3	25	28	15.5567	2	0	2	0.0098125	0	0.0098125	24.6
44	11	M	Min	3	0	12	28	40	31.8965	4	1	5	0.0318906	5.40914	5.44103	19.5
45	11	M	Min	3	0	0	7	7	3.54035	3	1	4	0.0161906	4.71196	4.72815	24.8
46	11	F	Min	3	0	2	20	22	8.87246	6	0	6	0.249238	0	0.249238	15.4
47	11	F	Min	3	0	2	21	23	13.8533	2	0	2	0.019625	0	0.019625	18.6
48	11	F	Min	3	0	3	23	26	8.12083	7	0	7	0.0927281	0	0.0927281	24.1
49	11	F	Min	3	0	3	22	25	24.3193	5	0	5	0.112844	0	0.112844	17.3
50	11	F	Min	3	0	1	23	24	13.7277	14	1	15	0.538216	0.601016	1.13923	24
51	11	F	Min	3	0	1	18	19	10.5543	4	1	5	0.0103031	2.75977	2.77007	17.8
52	11	F	Min	3	0	1	17	18	12.1714	5	0	5	0.104994	0	0.104994	17.9
53	11	F	Min	3	0	3	23	26	12.7425	12	1	13	0.142772	1.65046	1.79323	21
54	11	F	Min	3	1	3	20	24	22.7434	1	0	1	0.0019625	0	0.0019625	22.4
55	11	M	Min	3	0	1	5	6	3.15963	3	0	3	0.0058875	0	0.0058875	28
56	11	M	Min	3	0	2	13	15	8.82929	3	0	3	0.0220781	0	0.0220781	27.5
57	11	M	Min	3	0	2	15	17	12.1734	3	0	3	0.0657438	0	0.0657438	20.4
58	11	M	Min	3	0	1	11	12	4.50786	2	0	2	0.0142281	0	0.0142281	17.1
59	11	M	Min	3	1	2	15	18	9.15506	3	1	4	0.124128	1.22656	1.35069	18.5
60	11	M	Min	3	1	6	21	28	18.3278	6	2	8	0.136884	2.75977	2.89665	21.6
61	11	M	Min	3	0	2	14	16	8.66836	2	0	2	0.003925	0	0.003925	22.6
62	11	F	Min	4	0	2	13	15	10.0892	11	0	12	0.323322	0	0.363062	20.1
63	11	F	Min	4	0	0	15	15	5.7462	6	1	7	0.0441563	3.14	3.18416	21.7
64	11	F	Min	4	0	2	25	27	16.9423	7	0	7	0.136884	0	0.136884	22.5
65	11	M	Min	4	0	1	9	10	7.07285	6	0	6	0.230594	0	0.230594	19.2
66	11	M	Min	4	1	3	23	27	14.7109	21	1	22	0.433712	2.68666	3.12038	18.4
67	11	M	Min	4	0	0	13	13	8.43482	4	2	6	0.144244	3.43487	3.57911	18.6
68	11	M	Min	4	2	2	13	17	15.1564	29	5	34	0.315963	10.3453	10.6613	18
69	11	M	Min	4	0	1	21	22	9.83801	3	1	4	0.181041	0.993516	1.17456	20.9
70	11	M	Min	4	0	2	22	24	12.6287	13	1	14	0.616716	5.3066	5.92332	19.2
71	11	M	Min	4	1	0	21	22	9.98716	4	1	5	0.181041	5.82912	6.01016	21.8
72	11	F	Min	4	0	3	17	20	14.6932	8	1	9	0.298791	2.07289	2.37168	20.8
73	11	M	Min	4	0	3	12	15	6.45466	7	1	8	0.0421938	2.83385	2.87604	22.9
74	11	F	Min	4	0	1	25	26	18.581	2	0	2	0.333625	0	0.333625	22
75	11	F	Min	4	2	0	23	25	15.4861	7	0	7	0.278675	0	0.278675	23.2
76	11	F	Min	4	2	2	16	20	10.5622	14	5	19	0.264447	7.60665	7.8711	21.2
77	11	F	Min	4	0	0	12	12	6.56064	2	0	2	0.0019625	0	0.0019625	16.3
78	11	F	Min	4	0	5	11	16	6.3742	11	0	11	0.295356	0	0.295356	19.3
79	11	F	Min	4	0	3	23	26	15.386	9	0	11	0.241388	0	0.3611	20.7
80	11	M	Min	4	0	3	10	13	2.89665	1	0	1	0.0019625	0	0.0019625	25.1
81	11	M	Min	RM1	0	8	13	21	8.33474	17	4	21	0.132959	6.99877	7.13173	25.4
82	11	M	Min	RM1	0	2	8	10	1.59159	20	2	22	0.500438	5.42043	5.92086	21.3
83	11	M	Min	RM1	0	4	9	13	2.71021	15	5	20	0.693744	10.648	11.3418	27.4
84	11	M	Min	RM1	0	2	22	24	5.966	21	1	22	0.553916	3.97406	4.52798	25.9
85	11	M	Min	RM1	0	1	19	20	6.07394	33	1	34	0.666269	2.13716	2.80343	21.9
86	11	F	Min	RM1	0	7	26	33	10.5033	17	0	17	0.199684	0	0.199684	21.3
87	11	F	Min	RM1	0	2	19	21	7.37508	14	0	14	0.0991063	0	0.0991063	19.8
88	11	F	Min	RM1	0	5	17	22	7.49479	15	1	16	0.303697	3.37992	3.68361	18
89	11	F	Min	RM1	0	9	35	44	20.6847	20	0	20	0.300753	0	0.300753	20.1
90	25	M	Min	RM1	0	4	15	19	21.1754	50	16	66	2.73867	58.9324
91	25	M	Min	RM1	0	3	21	24	24.0073	28	11	39	0.754091	69.5147
92	25	M	Min	RM1	0	2	17	19	22.1684	19	1	20	0.476887	2.98496
93	25	M	Min	RM1	0	7	33	40	51.4783	29	4	33	1.256	9.40577
94	25	F	Min	RM1	1	8	21	30	33.4469	26	4	31	0.956228	6.73187
95	25	F	Min	RM1	0	2	20	22	31.6002	14	0	14	0.202137	0

## Sheet: Size
Small intestine		Colon
Experimental group	Lesion size	Experimental group	Lesion size
1	0.1256	1	0.00785
1	0.237463	1	0.0019625
1	0.1256	1	0.00785
1	0.331663	1	0.00441563
1	0.237463	1	0.177116
1	1.43066	1	0.00785
1	0.94985	1	0.0122656
1	0.237463	1	0.0490625
1	0.441563	1	0.0490625
1	0.63585	1	0.0593656
1	0.237463	1	0.0122656
1	1.22656	1	0.0019625
1	0.63585	1	0.0240406
1	0.567163	1	0.0593656
1	1.43066	1	0.158963
1	1.65046	1	0.0019625
1	0.63585	1	0.00785
1	0.0314	1	0.0122656
1	1.32665	1	0.141791
1	0.331663	1	0.0314
1	0.567163	1	0.00785
1	0.19625	1	0.0593656
1	0.158963	1	0.0176625
1	0.158963	1	0.00785
1	0.2826	1	0.00785
1	0.237463	1	0.0593656
1	0.331663	1	0.0019625
1	0.158963	1	0.00441563
1	0.38465	1	0.00785
1	0.0314	1	0.0122656
1	0.0490625	1	0.00441563
1	0.5024	1	0.0490625
1	1.03816	1	0.0019625
1	0.567163	1	0.0490625
1	0.07065	1	0.0019625
1	0.237463	1	0.00441563
1	1.22656	1	0.0019625
1	1.03816	1	0.0240406
1	0.19625	1	0.0019625
1	0.237463	1	0.0019625
1	0.38465	1	0.0397406
1	0.441563	1	0.0314
1	0.5024	1	0.0019625
1	0.0314	1	0.0490625
1	0.567163	1	0.0176625
1	0.441563	1	0.0397406
1	0.785	1	0.0019625
1	1.32665	1	0.0019625
1	0.38465	1	0.0019625
1	0.38465	1	0.00785
1	0.0490625	1	0.07065
1	0.0961625	1	0.0176625
1	0.19625	1	0.0593656
1	0.237463	1	0.0961625
1	0.19625	1	0.0490625
1	0.237463	1	0.0593656
1	0.158963	1	0.0240406
1	0.158963	1	0.0019625
1	0.5024	1	0.0397406
1	0.2826	1	0.0019625
1	1.32665	1	0.0019625
1	0.0490625	1	0.237463
1	0.19625	1	0.0314
1	0.0314	1	0.0019625
1	0.441563	1	0.0019625
1	0.785	1	0.0397406
1	0.331663	1	0.0019625
1	0.07065	1	0.0019625
1	0.237463	1	0.0019625
1	0.237463	1	0.0019625
1	0.2826	1	0.07065
1	0.237463	1	0.0019625
1	0.5024	1	0.0019625
1	0.2826	1	0.0176625
1	0.0490625	1	0.0019625
1	0.441563	1	0.00441563
1	0.0961625	1	0.0019625
1	0.0490625	1	0.0019625
1	0.708462	1	0.0122656
1	0.0490625	1	0.0176625
1	0.07065	1	0.0019625
1	0.237463	1	0.0019625
1	0.441563	1	0.0019625
1	0.2826	1	0.0593656
1	0.38465	1	0.00785
1	0.785	1	0.0397406
1	0.2826	1	0.0176625
1	0.441563	1	0.0314
1	0.567163	1	0.0019625
1	0.38465	1	0.00441563
1	0.865463	1	0.0397406
1	0.2826	1	0.0019625
1	0.567163	1	0.0176625
1	0.2826	1	0.0019625
1	0.5024	1	0.00441563
1	0.63585	1	0.0019625
1	0.865463	1	0.0397406
1	0.441563	1	0.0019625
1	0.0314	1	0.0961625
1	0.708462	1	0.0019625
1	0.07065	1	0.00441563
1	0.441563	1	0.0122656
1	0.331663	1	0.110391
1	0.865463	1	0.0829156
1	0.94985	1	0.0961625
1	0.441563	1	0.0240406
1	0.865463	1	0.141791
1	0.708462	1	0.0019625
1	0.237463	1	0.0176625
1	0.19625	1	0.00785
1	0.331663	1	0.0176625
1	0.2826	1	0.0240406
1	0.708462	1	0.216366
1	0.708462	1	0.0019625
1	0.38465	1	0.0019625
1	0.785	1	0.0122656
1	0.2826	1	0.0019625
1	0.441563	1	0.0397406
1	0.158963	1	0.0019625
1	0.865463	1	0.0122656
1	0.63585	1	0.0176625
1	0.567163	1	0.0019625
1	0.441563	1	0.0490625
1	0.5024	1	0.0019625
1	0.5024	1	0.0397406
1	0.865463	1	0.0490625
1	0.567163	1	0.0829156
1	0.785	1	0.0397406
1	1.03816	1	0.177116
1	0.865463	1	0.0176625
1	0.441563	1	0.0019625
1	0.2826	1	0.0019625
1	0.708462	1	0.0490625
1	0.865463	1	0.0019625
1	0.19625	1	0.0314
1	0.63585	1	0.0240406
1	0.38465	1	0.0019625
1	0.2826	1	0.00785
1	0.0961625	1	0.0490625
1	0.19625	1	0.00441563
1	0.0314	1	0.0314
1	0.158963	1	0.0829156
1	0.708462	1	0.0019625
1	0.38465	1	0.110391
1	0.0490625	1	0.0019625
1	0.5024	1	0.0019625
1	0.5024	1	0.00785
1	0.567163	1	0.110391
1	0.331663	1	0.0397406
1	0.0961625	1	0.0961625
1	0.19625	1	0.19625
1	2.26865	1	0.0314
1	0.158963	1	0.993516
1	0.708462	1	2.75977
1	1.76625	1	1.65046
1	0.567163	1	1.5386
1	0.865463	1	1.48414
1	0.2826	1	2.40406
1	0.237463	1	2.40406
1	0.63585	1	2.75977
1	0.158963	1	1.76625
1	0.158963	1	0.824741
1	0.158963	1	0.785
1	0.1256	1	3.14
1	0.158963	1	0.708462
1	0.441563	1	0.993516
1	0.331663	1	3.97406
1	0.0961625	1	4.90625
1	0.1256	1	0.785
1	0.441563	1	0.441563
1	0.38465	1	6.48852
1	0.237463	1	0.5024
1	0.0490625	1	5.93656
1	0.38465	1	0.708462
1	0.158963	2	0.0019625
1	0.94985	2	0.00785
1	0.865463	2	0.0019625
1	0.1256	2	0.0019625
1	0.0961625	2	0.0176625
1	0.237463	2	0.0019625
1	0.5024	2	0.0593656
1	0.63585	2	0.1256
1	0.38465	2	0.0019625
1	0.1256	2	0.0122656
1	0.0314	2	0.00441563
1	0.441563	2	0.0961625
1	0.865463	2	0.0314
1	0.1256	2	0.0176625
1	0.865463	2	0.07065
1	1.22656	2	0.0019625
1	0.2826	2	0.00441563
1	0.0314	2	0.0019625
1	0.19625	2	0.0019625
1	0.2826	2	0.00441563
1	0.38465	2	0.0176625
1	0.158963	2	0.0240406
1	0.1256	2	0.00785
1	0.5024	2	0.0019625
1	0.331663	2	0.0176625
1	0.5024	2	0.00441563
1	0.158963	2	0.0314
1	0.567163	2	0.0122656
1	0.19625	2	0.0240406
1	0.1256	2	0.0122656
1	0.0961625	2	0.0019625
1	0.708462	2	0.0397406
1	0.94985	2	0.0240406
1	0.38465	2	0.0019625
1	0.07065	2	0.0019625
1	0.07065	2	0.00441563
1	0.331663	2	0.237463
1	0.94985	2	0.0019625
1	0.708462	2	0.0019625
1	0.0961625	2	0.1256
1	0.708462	2	0.0019625
1	0.865463	2	0.0019625
1	0.441563	2	0.0019625
1	0.63585	2	0.0019625
1	0.567163	2	0.0019625
1	0.2826	2	0.0240406
1	0.94985	2	0.0019625
1	0.158963	2	0.07065
1	1.32665	2	0.0397406
1	0.441563	2	0.0961625
1	0.785	2	0.0019625
1	0.331663	2	0.0019625
1	0.785	2	0.0490625
1	0.865463	2	0.00441563
1	0.331663	2	0.0019625
1	0.19625	2	0.0019625
1	0.158963	2	0.00785
1	0.708462	2	0.00441563
1	0.237463	2	0.0019625
1	0.0961625	2	0.0314
1	0.158963	2	0.00441563
1	0.865463	2	0.0176625
1	0.19625	2	0.0019625
1	1.1304	2	0.0019625
1	0.1256	2	0.0240406
1	0.63585	2	0.0240406
1	0.07065	2	0.00441563
1	0.441563	2	0.0490625
1	0.158963	2	0.0019625
1	0.865463	2	0.0019625
1	0.0961625	2	0.0314
1	0.158963	2	0.0593656
1	0.441563	2	0.177116
1	0.237463	2	0.00785
1	0.865463	2	0.0019625
1	0.441563	2	0.0019625
1	0.158963	2	0.0019625
1	0.567163	2	0.00785
1	0.19625	2	3.14
1	1.65046	2	0.567163
1	0.567163	2	0.38465
1	0.441563	2	1.22656
1	0.1256	2	0.993516
1	0.441563	2	0.412616
1	0.63585	2	2.83385
1	0.331663	2	0.785
1	1.22656	2	0.993516
1	0.331663	2	2.07289
1	0.708462	2	1.03816
1	0.5024	2	6.48852
1	0.567163	3	0.0019625
1	0.158963	3	0.0019625
1	0.38465	3	0.0019625
1	0.158963	3	0.00785
1	0.63585	3	0.0019625
1	0.38465	3	0.00785
1	0.441563	3	0.00441563
1	1.65046	3	0.0176625
1	0.19625	3	0.0019625
1	0.5024	3	0.0019625
1	0.331663	3	0.0122656
1	0.441563	3	0.07065
1	0.0490625	3	0.0176625
1	0.19625	3	0.0019625
1	0.441563	3	0.0314
1	0.38465	3	0.0019625
1	0.158963	3	0.1256
1	0.0490625	3	0.0019625
1	0.567163	3	0.0176625
1	0.19625	3	0.0019625
1	0.19625	3	0.0019625
1	0.5024	3	0.0019625
1	0.19625	3	0.0176625
1	0.441563	3	0.0019625
1	0.237463	3	0.0593656
1	0.19625	3	0.00785
1	0.237463	3	0.0240406
1	0.331663	3	0.0829156
1	0.567163	3	0.0019625
1	0.567163	3	0.0019625
1	1.03816	3	0.0019625
1	0.865463	3	0.0019625
1	1.22656	3	0.0019625
1	1.32665	3	0.0490625
1	0.708462	3	0.00441563
1	0.19625	3	0.216366
1	0.158963	3	0.141791
1	0.19625	3	0.0019625
1	0.158963	3	0.0961625
1	0.2826	3	0.0019625
1	0.158963	3	0.0019625
1	0.19625	3	0.00441563
1	0.2826	3	0.0019625
1	0.0490625	3	0.0122656
1	0.158963	3	0.0019625
1	0.1256	3	0.0019625
1	0.158963	3	0.00441563
1	0.237463	3	0.0019625
1	0.63585	3	0.0019625
1	0.441563	3	0.0397406
1	0.331663	3	0.0019625
1	0.0490625	3	0.0019625
1	0.331663	3	0.0593656
1	0.2826	3	0.0019625
1	0.237463	3	0.0019625
1	0.331663	3	0.0019625
1	0.865463	3	0.00441563
1	1.32665	3	0.00441563
1	0.19625	3	0.0314
1	0.0314	3	0.0176625
1	0.331663	3	0.0176625
1	0.5024	3	0.0019625
1	0.567163	3	0.0397406
1	0.441563	3	0.0019625
1	0.2826	3	0.0176625
1	0.567163	3	0.0019625
1	0.94985	3	0.0019625
1	0.567163	3	0.0019625
1	0.1256	3	0.0019625
1	0.441563	3	0.0019625
1	0.38465	3	0.00785
1	0.441563	3	0.0019625
1	0.0961625	3	0.0122656
1	1.03816	3	0.0397406
1	0.708462	3	0.0019625
1	0.865463	3	0.0240406
1	0.2826	3	0.0019625
1	0.5024	3	0.0122656
1	0.38465	3	0.0490625
1	0.785	3	0.07065
1	0.785	3	0.00441563
1	0.94985	3	0.00441563
1	0.237463	3	0.0397406
1	0.567163	3	0.0019625
1	0.1256	3	0.07065
1	0.865463	3	0.00785
1	0.441563	3	0.0122656
1	0.237463	3	0.0019625
1	0.5024	3	0.0019625
1	1.43066	3	5.40914
1	0.708462	3	4.71196
1	0.708462	3	0.601016
1	0.567163	3	2.75977
1	0.567163	3	1.65046
1	0.2826	3	1.22656
1	0.5024	3	0.993516
1	0.94985	3	1.76625
1	0.441563	4	0.0019625
1	0.865463	4	0.158963
1	0.331663	4	0.0397406
1	0.1256	4	0.0019625
1	0.19625	4	0.00785
1	0.2826	4	0.0122656
1	0.158963	4	0.00785
1	0.38465	4	0.0019625
1	0.1256	4	0.0490625
1	0.441563	4	0.0019625
1	0.0490625	4	0.0397406
1	0.38465	4	0.0019625
1	0.19625	4	0.0019625
1	0.441563	4	0.0019625
1	0.237463	4	0.0019625
1	0.237463	4	0.0122656
1	0.785	4	0.0240406
1	0.331663	4	0.0019625
1	0.5024	4	0.00441563
1	0.158963	4	0.0593656
1	0.2826	4	0.0019625
1	0.567163	4	0.0122656
1	0.441563	4	0.00785
1	0.19625	4	0.0490625
1	0.441563	4	0.0490625
1	0.19625	4	0.0122656
1	0.865463	4	0.0397406
1	1.1304	4	0.1256
1	0.158963	4	0.0019625
1	0.94985	4	0.0019625
1	0.0314	4	0.0019625
1	0.38465	4	0.0019625
1	0.158963	4	0.0314
1	0.237463	4	0.0019625
1	0.2826	4	0.0176625
1	1.22656	4	0.0019625
1	0.785	4	0.00441563
1	0.567163	4	0.0122656
1	0.38465	4	0.0122656
1	0.158963	4	0.0240406
1	0.158963	4	0.07065
1	0.158963	4	0.0490625
1	0.19625	4	0.0176625
1	0.94985	4	0.0019625
1	0.19625	4	0.0019625
1	0.38465	4	0.0019625
1	0.38465	4	0.0961625
1	0.331663	4	0.0019625
1	0.38465	4	0.0314
1	0.38465	4	0.0019625
1	0.158963	4	0.0490625
1	0.237463	4	0.0122656
1	0.567163	4	0.0019625
1	0.5024	4	0.07065
1	0.331663	4	0.0593656
1	0.331663	4	0.00785
1	0.0961625	4	0.00785
1	0.441563	4	0.0176625
1	0.865463	4	0.0122656
1	0.865463	4	0.0019625
1	0.785	4	0.00441563
1	0.1256	4	0.0122656
1	0.331663	4	0.0019625
1	0.1256	4	0.0019625
1	1.03816	4	0.00785
1	0.708462	4	0.0593656
1	0.19625	4	0.0019625
1	0.237463	4	0.0019625
1	0.0961625	4	0.00441563
1	0.94985	4	0.0019625
1	1.1304	4	0.0122656
2	0.237463	4	0.00785
2	1.1304	4	0.0176625
2	0.331663	4	0.0019625
2	0.441563	4	0.0019625
2	0.94985	4	0.00785
2	1.03816	4	0.0122656
2	1.22656	4	0.0176625
2	0.2826	4	0.0019625
2	0.441563	4	0.0593656
2	0.07065	4	0.0176625
2	0.0961625	4	0.00785
2	0.331663	4	0.0019625
2	0.237463	4	0.0019625
2	0.38465	4	0.177116
2	0.2826	4	0.0019625
2	0.38465	4	0.0019625
2	0.5024	4	0.0490625
2	0.441563	4	0.00785
2	0.158963	4	0.0019625
2	0.441563	4	0.216366
2	0.785	4	0.07065
2	0.0314	4	0.0397406
2	0.708462	4	0.0240406
2	0.0961625	4	0.0240406
2	0.158963	4	0.0122656
2	0.708462	4	0.0019625
2	0.2826	4	0.158963
2	0.2826	4	0.0019625
2	0.19625	4	0.00785
2	0.5024	4	0.0019625
2	0.5024	4	0.1256
2	0.708462	4	0.00441563
2	0.94985	4	0.0490625
2	0.0176625	4	0.0490625
2	0.63585	4	0.07065
2	1.03816	4	0.0019625
2	0.1256	4	0.0019625
2	0.865463	4	0.1256
2	0.07065	4	0.0240406
2	0.567163	4	0.0176625
2	0.0176625	4	0.00785
2	0.19625	4	0.0019625
2	0.441563	4	0.00441563
2	1.22656	4	0.0019625
2	0.0961625	4	0.0122656
2	0.0314	4	0.0019625
2	0.5024	4	0.0019625
2	1.43066	4	0.0176625
2	2.98496	4	0.0019625
2	0.158963	4	0.331663
2	0.567163	4	0.0019625
2	0.19625	4	0.0122656
2	0.07065	4	0.216366
2	0.158963	4	0.0019625
2	0.0490625	4	0.0019625
2	0.237463	4	0.0397406
2	0.441563	4	0.00441563
2	0.0961625	4	0.0019625
2	0.567163	4	0.0176625
2	0.94985	4	0.0397406
2	0.2826	4	0.0240406
2	0.441563	4	0.0019625
2	0.158963	4	0.0240406
2	1.22656	4	0.00441563
2	0.5024	4	0.0314
2	0.441563	4	0.0176625
2	0.2826	4	0.0122656
2	0.158963	4	0.0019625
2	0.708462	4	0.00441563
2	0.865463	4	0.0122656
2	0.94985	4	0.07065
2	1.03816	4	0.0019625
2	0.865463	4	0.0019625
2	0.5024	4	0.0019625
2	1.43066	4	0.0019625
2	0.441563	4	0.0122656
2	0.38465	4	0.0019625
2	1.43066	4	0.0240406
2	0.567163	4	0.19625
2	0.865463	4	0.0019625
2	0.785	4	0.0019625
2	0.0961625	4	0.0490625
2	1.43066	4	0.0019625
2	1.76625	4	0.0176625
2	0.158963	4	0.110391
2	0.94985	4	0.0240406
2	2.0096	4	0.0019625
2	0.441563	4	0.0019625
2	0.38465	4	0.0122656
2	0.441563	4	0.0314
2	1.03816	4	0.0397406
2	0.567163	4	0.0019625
2	0.38465	4	0.0019625
2	0.0314	4	3.14
2	0.158963	4	2.68666
2	2.40406	4	2.83385
2	1.03816	4	0.601016
2	0.19625	4	1.70787
2	0.1256	4	2.5434
2	0.331663	4	3.88624
2	1.03816	4	1.76625
2	1.32665	4	0.441563
2	0.94985	4	0.993516
2	1.5386	4	5.3066
2	0.2826	4	5.82912
2	0.865463	4	2.07289
2	0.1256	4	2.83385
2	1.1304	4	1.22656
2	0.785	4	0.865463
2	0.19625	4	0.785
2	0.237463	4	1.43066
2	0.441563	4	3.29896
2	0.38465	RM1	0.0019625
2	0.0961625	RM1	0.0019625
2	0.158963	RM1	0.0019625
2	0.0490625	RM1	0.0019625
2	0.567163	RM1	0.00441563
2	0.5024	RM1	0.0019625
2	0.237463	RM1	0.0593656
2	1.22656	RM1	0.00441563
2	0.94985	RM1	0.0019625
2	0.237463	RM1	0.0176625
2	0.567163	RM1	0.0019625
2	0.94985	RM1	0.0019625
2	0.2826	RM1	0.00785
2	0.07065	RM1	0.0019625
2	0.2826	RM1	0.0019625
2	0.1256	RM1	0.0176625
2	0.158963	RM1	0.0019625
2	0.0961625	RM1	1.22656
2	0.1256	RM1	2.40406
2	0.5024	RM1	0.534291
2	0.63585	RM1	2.83385
2	0.158963	RM1	0.0829156
2	0.708462	RM1	0.0019625
2	0.0961625	RM1	0.0397406
2	0.5024	RM1	0.00441563
2	0.5024	RM1	0.0019625
2	0.785	RM1	0.0019625
2	0.19625	RM1	0.0176625
2	0.19625	RM1	0.0176625
2	0.0490625	RM1	0.0019625
2	0.19625	RM1	0.0019625
2	0.2826	RM1	0.0240406
2	0.0176625	RM1	0.0019625
2	0.0961625	RM1	0.0176625
2	0.1256	RM1	0.0240406
2	1.65046	RM1	0.00785
2	0.63585	RM1	0.0176625
2	0.567163	RM1	0.0019625
2	0.0490625	RM1	0.0397406
2	0.158963	RM1	0.0829156
2	0.441563	RM1	0.110391
2	0.38465	RM1	0.708462
2	0.567163	RM1	4.71196
2	0.785	RM1	0.0019625
2	0.567163	RM1	0.0122656
2	0.708462	RM1	0.0593656
2	0.158963	RM1	0.0019625
2	0.865463	RM1	0.0019625
2	0.785	RM1	0.0019625
2	0.237463	RM1	0.412616
2	0.19625	RM1	0.0019625
2	0.19625	RM1	0.0240406
2	0.94985	RM1	0.07065
2	0.237463	RM1	0.0593656
2	0.0490625	RM1	0.0176625
2	0.19625	RM1	0.0240406
2	0.0490625	RM1	0.0019625
2	0.19625	RM1	0.0019625
2	0.567163	RM1	1.32665
2	0.19625	RM1	2.61454
2	0.38465	RM1	2.75977
2	0.19625	RM1	0.567163
2	0.158963	RM1	3.37992
2	0.0961625	RM1	0.0019625
2	0.331663	RM1	0.00441563
2	0.865463	RM1	0.00785
2	0.785	RM1	0.0019625
2	0.63585	RM1	0.0019625
2	1.03816	RM1	0.0176625
2	0.94985	RM1	0.0397406
2	0.63585	RM1	0.110391
2	0.708462	RM1	0.0122656
2	0.865463	RM1	0.0019625
2	0.94985	RM1	0.00441563
2	0.441563	RM1	0.0397406
2	0.0961625	RM1	0.0122656
2	0.0961625	RM1	0.0961625
2	7.065	RM1	0.0019625
2	0.1256	RM1	0.0019625
2	1.32665	RM1	0.0829156
2	2.40406	RM1	0.07065
2	0.19625	RM1	0.0019625
2	0.5024	RM1	0.0397406
2	0.865463	RM1	0.0019625
2	0.158963	RM1	3.97406
2	0.2826	RM1	0.00441563
2	0.708462	RM1	0.0019625
2	0.567163	RM1	0.0019625
2	0.5024	RM1	0.0490625
2	0.567163	RM1	0.00785
2	0.865463	RM1	0.0019625
2	0.63585	RM1	0.0019625
2	0.5024	RM1	0.0019625
2	0.331663	RM1	0.0019625
2	0.865463	RM1	0.0122656
2	0.708462	RM1	0.0019625
2	0.5024	RM1	0.0314
2	0.441563	RM1	0.0397406
2	1.03816	RM1	0.0019625
2	2.5434	RM1	0.0019625
2	0.158963	RM1	0.0240406
2	0.785	RM1	0.0829156
2	1.32665	RM1	0.0593656
2	0.785	RM1	0.0397406
2	0.785	RM1	0.0314
2	0.237463	RM1	0.00441563
2	0.94985	RM1	0.0019625
2	0.785	RM1	0.00785
2	0.63585	RM1	0.00441563
2	3.29896	RM1	0.0397406
2	2.0096	RM1	0.0314
2	1.1304	RM1	0.0961625
2	0.441563	RM1	0.0397406
2	0.785	RM1	0.00441563
2	1.76625	RM1	0.0122656
2	0.331663	RM1	0.0019625
2	0.19625	RM1	0.00441563
2	0.331663	RM1	0.0176625
2	0.5024	RM1	2.13716
2	1.43066	RM1	0.0019625
2	1.88596	RM1	0.0122656
2	0.2826	RM1	0.0176625
2	1.1304	RM1	0.0019625
2	0.0490625	RM1	0.0019625
2	0.865463	RM1	0.0240406
2	0.0961625	RM1	0.0240406
2	0.708462	RM1	0.00785
2	0.38465	RM1	0.0019625
2	0.0961625	RM1	0.0314
2	0.63585	RM1	0.0019625
2	0.708462	RM1	0.0019625
2	0.441563	RM1	0.00441563
2	0.63585	RM1	0.0397406
2	1.88596	RM1	0.0019625
2	1.5386	RM1	0.0122656
2	0.63585	RM1	0.0122656
2	1.03816	RM1	0.00441563
2	1.1304	RM1	0.0019625
2	0.0961625	RM1	0.0019625
2	0.865463	RM1	0.00785
2	0.708462	RM1	0.0019625
2	0.567163	RM1	0.0314
2	0.567163	RM1	0.0176625
2	1.32665	RM1	0.0176625
2	0.5024	RM1	0.0019625
2	0.441563	RM1	0.0019625
2	0.237463	RM1	0.0019625
2	0.441563	RM1	0.0019625
2	0.708462	RM1	0.00441563
2	0.63585	RM1	0.0019625
2	0.19625	RM1	0.00441563
2	0.331663	RM1	0.0490625
2	0.785	RM1	0.0019625
2	0.785	RM1	0.0314
2	1.03816	RM1	0.0490625
2	1.03816	RM1	0.00785
2	0.07065	RM1	0.0019625
2	0.5024	RM1	0.0122656
2	0.5024	RM1	0.0176625
2	0.567163	RM1	0.0122656
2	1.32665	RM1	0.0314
2	1.22656	RM1	0.0019625
2	0.567163	RM1	0.0314
2	1.32665	RM1	0.0019625
2	0.158963	RM1	0.0490625
2	0.441563	RM1	3.38
2	1.1304	RM1	0.0019625
2	0.5024	RM1	0.0176625
2	0.441563	RM1	0.0019625
2	0.331663	RM1	0.0019625
2	0.0490625	RM1	0.00441563
2	0.237463	RM1	0.0019625
2	0.237463	RM1	0.0176625
2	0.63585	RM1	0.0019625
2	0.441563	RM1	0.0122656
2	0.865463	RM1	0.07065
2	1.1304	RM1	0.00785
2	0.5024	RM1	0.0829156
2	0.19625	RM1	0.0397406
2	0.19625	RM1	0.0019625
2	0.0314	RM1	0.00785
2	0.331663	RM1	0.0176625
2	0.158963	RM1	0.0019625
2	0.0490625	RM1	0.00441563
2	0.158963	RM1	0.0019625
2	1.22656	RM1	0.0019625
2	0.567163
2	0.708462
2	0.5024
2	0.865463
2	0.708462
2	0.865463
2	0.1256
2	0.2826
2	1.03816
2	0.441563
2	1.88596
2	1.1304
2	0.785
2	0.63585
2	0.5024
2	0.158963
2	0.567163
2	0.785
2	0.5024
2	1.03816
2	0.785
2	0.38465
2	0.441563
2	0.0961625
2	0.0490625
2	0.865463
2	0.94985
2	0.63585
2	1.1304
2	0.63585
2	0.441563
2	0.2826
2	0.19625
2	0.331663
2	0.2826
2	0.158963
2	0.0176625
2	0.331663
2	0.237463
2	0.63585
2	0.158963
2	0.19625
2	0.441563
2	0.865463
2	0.38465
2	0.0490625
2	1.1304
2	0.331663
2	1.22656
2	0.2826
2	0.441563
2	0.07065
2	0.0314
2	0.38465
2	0.331663
2	0.2826
2	1.32665
2	1.22656
2	0.63585
2	0.158963
2	0.708462
2	0.94985
2	0.441563
2	0.441563
2	0.865463
2	0.2826
2	0.1256
2	0.865463
2	0.38465
2	0.5024
2	0.19625
2	0.5024
2	0.865463
2	0.567163
2	0.5024
2	0.865463
2	0.708462
2	0.237463
2	0.708462
2	0.38465
2	0.708462
2	0.237463
2	1.32665
2	0.708462
2	0.865463
2	0.567163
2	0.708462
2	0.441563
2	0.5024
2	0.441563
2	1.5386
2	0.94985
2	0.785
2	0.708462
2	0.19625
2	0.331663
2	0.865463
2	1.1304
2	0.785
2	1.32665
2	0.5024
2	0.708462
2	1.22656
2	0.785
2	0.38465
2	0.331663
2	0.567163
2	1.1304
2	0.94985
2	1.76625
2	0.785
2	0.158963
2	0.567163
2	0.785
2	0.708462
2	0.158963
2	0.865463
2	0.158963
2	0.567163
2	0.38465
2	0.865463
2	0.865463
2	0.441563
2	0.0961625
2	0.94985
2	0.2826
2	1.43066
2	0.63585
2	0.237463
2	1.43066
2	0.441563
2	1.1304
2	0.63585
2	0.441563
2	0.0961625
2	0.158963
2	0.237463
2	0.2826
2	0.567163
2	0.1256
2	0.708462
2	0.331663
2	0.331663
2	0.237463
2	0.237463
2	0.19625
2	0.237463
2	0.785
2	0.19625
2	0.785
2	0.158963
2	0.441563
2	1.1304
2	0.2826
2	0.0961625
2	0.2826
2	1.32665
2	1.1304
2	0.94985
2	4.71196
2	2.13716
2	1.03816
2	1.43066
2	2.83385
2	1.65046
2	1.5386
2	0.331663
2	1.32665
2	0.331663
2	0.38465
2	0.785
2	0.94985
2	0.331663
2	0.0490625
2	1.43066
2	0.1256
2	0.2826
2	0.441563
2	0.38465
2	1.76625
2	0.19625
2	1.32665
2	0.5024
2	1.1304
2	0.331663
3	0.158963
3	0.2826
3	0.5024
3	0.441563
3	0.19625
3	0.158963
3	0.865463
3	0.5024
3	0.237463
3	0.5024
3	0.865463
3	0.865463
3	0.38465
3	0.5024
3	0.19625
3	0.0961625
3	0.5024
3	1.22656
3	0.38465
3	0.567163
3	1.22656
3	1.32665
3	1.03816
3	1.76625
3	2.13716
3	1.22656
3	0.785
3	0.0961625
3	1.76625
3	0.785
3	0.19625
3	0.19625
3	0.0314
3	0.785
3	1.32665
3	1.88596
3	0.865463
3	0.785
3	0.5024
3	0.63585
3	0.708462
3	0.63585
3	0.331663
3	0.38465
3	0.0961625
3	1.43066
3	0.2826
3	0.237463
3	0.785
3	0.19625
3	0.19625
3	0.0314
3	0.0961625
3	0.0490625
3	0.237463
3	0.237463
3	1.22656
3	0.785
3	0.237463
3	0.708462
3	0.567163
3	0.38465
3	0.5024
3	0.708462
3	0.441563
3	0.865463
3	0.785
3	0.158963
3	0.2826
3	0.38465
3	0.785
3	2.0096
3	0.94985
3	1.32665
3	1.76625
3	0.865463
3	1.43066
3	3.29896
3	1.43066
3	0.19625
3	0.0176625
3	0.07065
3	0.19625
3	0.63585
3	0.785
3	0.5024
3	2.13716
3	0.0490625
3	1.22656
3	0.2826
3	0.785
3	0.785
3	0.63585
3	0.94985
3	0.5024
3	0.2826
3	0.567163
3	1.43066
3	0.07065
3	0.567163
3	0.237463
3	0.38465
3	0.5024
3	0.5024
3	0.158963
3	0.63585
3	0.785
3	0.237463
3	0.158963
3	0.567163
3	1.43066
3	0.0490625
3	0.785
3	0.07065
3	0.0314
3	0.5024
3	0.785
3	0.785
3	0.07065
3	0.237463
3	0.0176625
3	0.1256
3	0.0490625
3	0.38465
3	0.38465
3	0.708462
3	0.38465
3	0.0961625
3	0.237463
3	0.2826
3	0.785
3	0.441563
3	1.1304
3	0.0490625
3	0.5024
3	1.1304
3	1.32665
3	1.03816
3	0.865463
3	0.5024
3	0.94985
3	0.0176625
3	0.2826
3	0.0490625
3	1.03816
3	0.785
3	0.865463
3	0.158963
3	0.567163
3	0.237463
3	0.2826
3	0.38465
3	0.237463
3	0.0490625
3	0.0176625
3	0.1256
3	0.2826
3	0.237463
3	0.331663
3	0.708462
3	0.1256
3	0.2826
3	0.567163
3	0.5024
3	0.237463
3	0.38465
3	0.2826
3	0.441563
3	0.331663
3	0.1256
3	0.785
3	0.237463
3	0.19625
3	0.94985
3	0.07065
3	1.65046
3	0.865463
3	0.865463
3	0.94985
3	0.785
3	0.441563
3	0.5024
3	1.32665
3	0.567163
3	0.567163
3	0.865463
3	0.63585
3	0.63585
3	1.76625
3	1.22656
3	0.63585
3	4.90625
3	0.785
3	1.1304
3	0.708462
3	0.0490625
3	0.865463
3	0.567163
3	0.158963
3	0.331663
3	0.0961625
3	1.32665
3	0.708462
3	0.07065
3	0.567163
3	0.5024
3	1.03816
3	0.94985
3	1.32665
3	0.0490625
3	0.0961625
3	0.331663
3	0.63585
3	0.07065
3	0.237463
3	0.865463
3	0.331663
3	0.38465
3	0.785
3	0.567163
3	0.865463
3	1.43066
3	0.63585
3	0.441563
3	0.865463
3	0.63585
3	0.785
3	0.441563
3	0.94985
3	0.441563
3	0.1256
3	0.785
3	0.19625
3	1.43066
3	0.0961625
3	0.441563
3	0.865463
3	0.38465
3	0.0961625
3	0.865463
3	0.07065
3	1.88596
3	0.0961625
3	1.76625
3	0.865463
3	1.22656
3	0.0314
3	0.63585
3	0.331663
3	0.567163
3	0.158963
3	0.94985
3	0.441563
3	0.331663
3	0.158963
3	0.441563
3	0.158963
3	0.237463
3	1.88596
3	0.158963
3	0.567163
3	0.0314
3	0.567163
3	0.19625
3	0.19625
3	0.0314
3	0.2826
3	0.567163
3	0.158963
3	0.94985
3	0.19625
3	1.5386
3	0.0961625
3	0.1256
3	0.865463
3	0.785
3	0.708462
3	0.0490625
3	1.32665
3	0.785
3	0.708462
3	0.865463
3	0.158963
3	0.38465
3	0.441563
3	1.88596
3	0.441563
3	0.5024
3	0.567163
3	0.441563
3	1.1304
3	1.22656
3	0.5024
3	0.708462
3	1.43066
3	0.63585
3	1.76625
3	1.5386
3	2.98496
3	0.38465
3	1.22656
3	0.94985
3	0.19625
3	0.38465
3	0.865463
3	0.708462
3	0.567163
3	1.1304
3	0.567163
3	0.567163
3	0.158963
3	0.1256
3	0.19625
3	0.785
3	1.32665
3	0.0961625
3	0.785
3	0.2826
3	0.331663
3	0.94985
3	1.1304
3	0.38465
3	0.63585
3	1.03816
3	0.865463
3	0.441563
3	0.237463
3	0.237463
3	1.1304
3	0.2826
3	0.237463
3	0.19625
3	0.94985
3	0.38465
3	0.567163
3	0.158963
3	0.237463
3	1.43066
3	0.94985
3	0.865463
3	1.1304
3	0.785
3	0.5024
3	0.2826
3	0.2826
3	1.88596
3	1.32665
3	0.5024
3	0.158963
3	0.1256
3	0.441563
3	0.38465
3	0.865463
3	0.441563
3	0.19625
3	0.38465
3	0.07065
3	0.07065
3	0.865463
3	0.441563
3	0.38465
3	0.19625
3	0.2826
3	0.38465
3	0.2826
3	0.158963
3	0.708462
3	0.865463
3	0.331663
3	1.03816
3	0.708462
3	0.1256
3	0.94985
3	0.2826
3	0.441563
3	0.441563
3	1.1304
3	0.237463
3	0.0961625
3	0.708462
3	0.865463
3	0.567163
3	0.237463
3	0.38465
3	0.785
3	1.32665
3	0.38465
3	1.03816
3	0.158963
3	1.03816
3	0.237463
3	0.2826
3	0.2826
3	0.785
3	1.76625
3	1.22656
3	0.0314
3	0.07065
3	0.237463
3	0.785
3	1.03816
3	1.5386
3	0.567163
3	0.865463
3	0.785
3	0.708462
3	0.19625
3	0.567163
3	0.5024
3	0.567163
3	0.1256
3	0.567163
3	0.865463
3	0.2826
3	1.03816
3	0.1256
3	0.38465
3	0.158963
3	1.22656
3	0.567163
3	0.785
4	0.5024
4	0.1256
4	0.785
4	0.0961625
4	0.865463
4	0.38465
4	1.5386
4	1.76625
4	0.2826
4	0.0490625
4	0.5024
4	0.708462
4	0.5024
4	0.441563
4	1.5386
4	0.237463
4	0.441563
4	0.0961625
4	0.567163
4	0.2826
4	0.38465
4	0.2826
4	0.38465
4	0.07065
4	0.158963
4	1.76625
4	0.0490625
4	0.331663
4	0.567163
4	0.1256
4	0.237463
4	0.331663
4	0.567163
4	1.32665
4	0.237463
4	0.19625
4	0.237463
4	0.865463
4	0.38465
4	0.865463
4	0.237463
4	0.865463
4	0.785
4	0.708462
4	1.03816
4	0.567163
4	0.19625
4	0.785
4	0.5024
4	1.32665
4	1.65046
4	0.63585
4	0.237463
4	0.785
4	0.331663
4	0.708462
4	0.331663
4	0.865463
4	0.331663
4	0.07065
4	0.5024
4	0.0314
4	0.07065
4	1.5386
4	1.88596
4	1.5386
4	0.237463
4	1.43066
4	0.19625
4	0.2826
4	0.237463
4	0.237463
4	0.38465
4	0.331663
4	0.441563
4	1.43066
4	0.5024
4	0.237463
4	0.0490625
4	0.5024
4	0.237463
4	0.567163
4	0.237463
4	2.13716
4	0.0490625
4	0.441563
4	0.5024
4	1.65046
4	1.65046
4	0.38465
4	0.0490625
4	0.331663
4	0.0490625
4	0.158963
4	0.5024
4	0.441563
4	0.441563
4	0.865463
4	0.567163
4	0.5024
4	0.38465
4	1.32665
4	0.708462
4	0.865463
4	0.5024
4	1.1304
4	0.19625
4	1.76625
4	1.43066
4	1.22656
4	0.63585
4	0.0961625
4	0.785
4	0.237463
4	0.865463
4	0.865463
4	1.32665
4	0.63585
4	0.38465
4	0.785
4	1.65046
4	0.38465
4	0.94985
4	1.1304
4	0.2826
4	0.237463
4	0.237463
4	0.331663
4	0.2826
4	0.331663
4	0.158963
4	1.32665
4	0.94985
4	0.865463
4	0.331663
4	0.2826
4	0.2826
4	0.07065
4	1.1304
4	0.1256
4	0.94985
4	0.441563
4	0.38465
4	0.07065
4	0.567163
4	0.19625
4	0.07065
4	0.94985
4	0.2826
4	0.38465
4	0.785
4	0.567163
4	1.03816
4	0.441563
4	0.331663
4	0.19625
4	0.865463
4	1.1304
4	0.38465
4	0.237463
4	0.158963
4	0.94985
4	0.2826
4	0.2826
4	0.237463
4	0.63585
4	0.237463
4	1.22656
4	0.567163
4	0.38465
4	0.708462
4	0.237463
4	0.158963
4	0.19625
4	0.19625
4	0.07065
4	0.2826
4	0.5024
4	0.158963
4	0.5024
4	1.03816
4	0.94985
4	0.2826
4	0.07065
4	0.0961625
4	0.94985
4	0.19625
4	1.1304
4	0.865463
4	0.38465
4	0.441563
4	0.567163
4	0.708462
4	0.38465
4	0.865463
4	0.2826
4	0.0490625
4	0.441563
4	0.5024
4	0.63585
4	0.19625
4	1.65046
4	1.76625
4	1.1304
4	0.865463
4	1.03816
4	0.63585
4	0.63585
4	0.1256
4	0.1256
4	0.38465
4	2.26865
4	0.94985
4	0.5024
4	0.38465
4	0.441563
4	0.1256
4	0.07065
4	0.5024
4	0.331663
4	0.19625
4	0.2826
4	0.441563
4	0.5024
4	1.43066
4	0.19625
4	0.0961625
4	0.94985
4	0.19625
4	0.2826
4	0.2826
4	0.567163
4	0.2826
4	1.1304
4	0.708462
4	1.1304
4	0.237463
4	0.785
4	0.2826
4	0.19625
4	0.331663
4	0.94985
4	0.38465
4	0.785
4	1.22656
4	0.5024
4	1.22656
4	0.785
4	1.76625
4	0.158963
4	1.22656
4	0.19625
4	2.0096
4	1.43066
4	0.865463
4	1.32665
4	0.708462
4	0.0961625
4	1.1304
4	0.5024
4	0.237463
4	0.441563
4	0.708462
4	0.0961625
4	1.22656
4	1.1304
4	0.785
4	0.94985
4	0.158963
4	0.2826
4	1.22656
4	0.785
4	0.158963
4	0.237463
4	0.331663
4	0.158963
4	0.1256
4	0.38465
4	2.0096
4	1.76625
4	0.441563
4	0.19625
4	0.0490625
4	0.158963
4	0.237463
4	0.331663
4	0.441563
4	0.0314
4	0.1256
4	0.567163
4	0.0314
4	0.441563
4	0.5024
4	0.94985
4	1.03816
4	0.5024
4	0.237463
4	0.5024
4	0.19625
4	0.0961625
4	0.158963
4	0.1256
4	0.865463
4	0.567163
4	0.237463
4	0.63585
4	1.22656
4	0.94985
4	0.63585
4	0.865463
4	0.441563
4	0.441563
4	0.567163
4	0.0961625
4	0.331663
4	0.331663
4	0.567163
4	0.2826
4	0.237463
4	0.708462
4	0.63585
4	0.785
4	0.237463
4	0.158963
4	0.0490625
4	0.5024
4	0.708462
4	0.441563
4	1.1304
4	0.785
4	0.38465
4	1.03816
4	0.0490625
4	0.158963
4	0.331663
4	0.567163
4	0.865463
4	0.865463
4	0.5024
4	0.708462
4	0.441563
4	0.441563
4	0.865463
4	0.0490625
4	0.2826
4	2.83385
4	0.38465
4	0.0490625
4	0.2826
4	0.785
4	0.237463
4	0.19625
4	0.441563
4	0.5024
4	0.237463
4	0.07065
4	0.0314
4	0.19625
4	0.07065
4	0.19625
4	0.237463
4	0.19625
4	0.237463
4	0.19625
4	0.2826
RM1	0.441563
RM1	0.1256
RM1	0.331663
RM1	0.708462
RM1	0.237463
RM1	0.38465
RM1	0.2826
RM1	0.441563
RM1	0.2826
RM1	0.2826
RM1	0.1256
RM1	0.5024
RM1	0.441563
RM1	0.331663
RM1	0.708462
RM1	1.22656
RM1	0.785
RM1	0.0961625
RM1	0.331663
RM1	0.07065
RM1	0.19625
RM1	0.158963
RM1	0.0961625
RM1	0.0961625
RM1	0.158963
RM1	0.1256
RM1	0.19625
RM1	0.331663
RM1	0.2826
RM1	0.0961625
RM1	0.0490625
RM1	0.19625
RM1	0.237463
RM1	0.38465
RM1	0.07065
RM1	0.1256
RM1	0.19625
RM1	0.19625
RM1	0.19625
RM1	0.441563
RM1	0.2826
RM1	0.0961625
RM1	0.237463
RM1	0.0490625
RM1	0.19625
RM1	0.5024
RM1	0.2826
RM1	0.441563
RM1	0.0961625
RM1	0.2826
RM1	0.0490625
RM1	0.158963
RM1	0.237463
RM1	0.0961625
RM1	0.785
RM1	0.0961625
RM1	0.2826
RM1	0.441563
RM1	0.158963
RM1	0.331663
RM1	0.158963
RM1	0.1256
RM1	0.158963
RM1	0.441563
RM1	0.237463
RM1	0.19625
RM1	0.0490625
RM1	0.158963
RM1	0.158963
RM1	0.785
RM1	0.2826
RM1	0.331663
RM1	0.0490625
RM1	0.567163
RM1	0.0490625
RM1	0.785
RM1	0.0961625
RM1	0.38465
RM1	0.19625
RM1	0.158963
RM1	0.158963
RM1	0.0490625
RM1	0.5024
RM1	0.865463
RM1	0.0490625
RM1	0.0314
RM1	0.5024
RM1	0.07065
RM1	0.94985
RM1	0.0961625
RM1	0.07065
RM1	0.19625
RM1	0.237463
RM1	0.0961625
RM1	0.2826
RM1	0.19625
RM1	0.1256
RM1	0.158963
RM1	0.331663
RM1	0.0961625
RM1	0.441563
RM1	0.567163
RM1	0.237463
RM1	0.5024
RM1	0.38465
RM1	0.331663
RM1	0.785
RM1	0.19625
RM1	0.331663
RM1	0.19625
RM1	0.2826
RM1	0.38465
RM1	0.441563
RM1	0.567163
RM1	0.0961625
RM1	0.5024
RM1	0.19625
RM1	0.0314
RM1	0.237463
RM1	0.38465
RM1	0.567163
RM1	0.19625
RM1	0.237463
RM1	0.441563
RM1	0.38465
RM1	0.158963
RM1	0.865463
RM1	0.785
RM1	0.158963
RM1	0.19625
RM1	0.2826
RM1	0.19625
RM1	0.19625
RM1	0.441563
RM1	0.785
RM1	0.441563
RM1	0.331663
RM1	0.19625
RM1	0.2826
RM1	0.441563
RM1	0.19625
RM1	0.158963
RM1	0.07065
RM1	0.19625
RM1	0.865463
RM1	0.441563
RM1	0.441563
RM1	0.1256
RM1	0.237463
RM1	0.07065
RM1	0.441563
RM1	0.158963
RM1	0.785
RM1	0.1256
RM1	0.19625
RM1	0.5024
RM1	0.0490625
RM1	0.441563
RM1	0.158963
RM1	0.19625
RM1	0.441563
RM1	0.19625
RM1	0.1256
RM1	1.22656
RM1	0.785
RM1	1.22656
RM1	0.2826
RM1	0.0314
RM1	0.441563
RM1	0.567163
RM1	0.441563
RM1	0.331663
RM1	0.0314
RM1	0.237463
RM1	0.237463
RM1	0.331663
RM1	0.567163
RM1	0.158963
RM1	0.5024
RM1	0.441563
RM1	0.63585
RM1	0.2826
RM1	0.785
RM1	0.2826
RM1	1.1304
RM1	0.708462
RM1	0.38465
RM1	0.785
RM1	0.785
RM1	0.865463
RM1	0.1256
RM1	0.331663
RM1	0.708462
RM1	0.0490625
RM1	0.63585
RM1	0.785
RM1	0.0490625
RM1	0.2826
RM1	0.441563
RM1	0.5024
RM1	0.237463
RM1	0.0490625
RM1	0.567163
RM1	0.708462
RM1	1.03816
RM1	0.331663
RM1	0.38465
RM1	0.19625
